# Supplementary material for: Nanotopography-Mediated Mechanotransduction Enhances hBMSCs Adhesion on TiO2 Nanotubes
Source: J Funct Biomater. 2026 Apr 19;17(4):200. doi: 10.3390/jfb17040200 (PMC13118223; doi:10.3390/jfb17040200)
Supplement: Supplementary file 1 [file jfb-17-00200-s001.zip]

Archive with 1 entries (1 files):
- jfb-4236090-supplementary.pdf
